# Supplementary material for: First records and description of metallic red females of Euglossa (Alloglossura) gorgonensis Cheesman, with notes on color variation within the species (Hymenoptera, Apidae)
Source: Zookeys. 2013 Sep 25;(335):113–9. doi: 10.3897/zookeys.335.6134 (PMC3800795; doi:10.3897/zookeys.335.6134)
Supplement: XML Treatment for Euglossa (Alloglossura) gorgonensis [file zookeys.335.6134-treatment1.xml]

<!DOCTYPE tp:taxon-treatment
  PUBLIC "-//TaxonX//DTD Taxonomic Treatment Publishing DTD v0 20100105//EN" "tax-treatment-NSO.dtd">
<tp:taxon-treatment xmlns:tp="http://www.plazi.org/taxpub"><tp:treatment-meta><mixed-citation publication-type="journal"><person-group><name><surname>Hinojosa-Díaz</surname><given-names>Ismael A.</given-names></name><name><surname>Brosi</surname><given-names>Berry J.</given-names></name></person-group><article-title>First records and description of metallic red females of <italic>Euglossa</italic> (<italic>Alloglossura</italic>) <italic>gorgonensis</italic> Cheesman, with notes on color variation within the species (Hymenoptera, Apidae)</article-title><source>Zookeys</source><day>25</day><month>9</month><year>2013</year><volume>2013</volume><issue>335</issue><fpage>113</fpage><lpage>119</lpage><pub-id pub-id-type="doi">10.3897/zookeys.335.6134</pub-id></mixed-citation></tp:treatment-meta><tp:nomenclature><tp:taxon-name>
                        <tp:taxon-name-part taxon-name-part-type="genus">Euglossa</tp:taxon-name-part>
                        (<tp:taxon-name-part taxon-name-part-type="subgenus">Alloglossura</tp:taxon-name-part>)
                        <tp:taxon-name-part taxon-name-part-type="species">gorgonensis</tp:taxon-name-part>
                        <object-id xmlns:xlink="http://www.w3.org/1999/xlink" xlink:type="simple">http://species-id.net/wiki/Euglossa_gorgonensis</object-id>
                    </tp:taxon-name><tp:taxon-authority>Cheesman</tp:taxon-authority><xref ref-type="fig" rid="F1">Figs 1–3</xref><tp:nomenclature-citation-list><tp:nomenclature-citation><tp:taxon-name>Euglossa gorgonensis</tp:taxon-name><comment> Cheesman, 1929: 141–154 [146].</comment></tp:nomenclature-citation><tp:nomenclature-citation><tp:taxon-name>Euglossa (Glossura) gorgonensis erythrophana</tp:taxon-name><comment> Dressler, 1978: 167–185 [170].</comment></tp:nomenclature-citation></tp:nomenclature-citation-list></tp:nomenclature><tp:treatment-sec sec-type="Female red morph description"><title>Female red morph description.</title><p><italic>Structure</italic>. Total body length 10.45 mm (10.30, 10.59); labiomaxillary complex in repose slightly surpassing metasomal tip (estimation) (<xref ref-type="fig" rid="F1">Figs 1-2</xref>). Head length 2.63 mm (2.56, 2.70); head width 4.23 mm (4.16, 4.30); upper interorbital distance 2.15 mm; lower interorbital distance 2.04 mm (2.01, 2.07); upper clypeal width 1.23 mm (1.19, 1.26); lower clypeal width 1.84 mm (1.83, 1.85); clypeal protuberance 0.78 mm (0.74, 0.81); medial clypeal ridge well developed, paramedial clypeal ridges well developed along their lower two thirds; labrum slightly wider than long, length 0.98 mm (0.96, 1.00), width 1.11 mm (1.10, 1.11); medial labral ridge sharp; paramedial labral ridges sharp, oblique, running on about four fifths of labral length; labral windows occupying about half of labral length; interocellar distance 0.33 mm; ocellocular distance 0.66 mm; length of first flagellomere [0.39 mm (0.37, 0.41)] comparable to combined length of second and third flagellomeres [0.39 mm (0.37, 0.41)]; length of malar area 0.05 mm. Mandible tridentate. Pronotal lateral angle characteristic of <italic><tp:taxon-name>Alloglossura</tp:taxon-name></italic> (slightly obtuse not broadened anterolaterally and with no projections); intertegular distance 3.26 mm; mesoscutal length 2.69 mm (2.59, 2.78); mesoscutellar length 1.30 mm (1.26, 1.33); posterior margin of mesoscutellum strongly convex; mesotibial length 2.04 mm (2.00, 2.07); mesobasitarsal length 1.86 mm (1.78, 1.93), maximum width 0.50 mm (0.48, 0.52); metatibia triangular (scalene triangular), metatibial anterior margin sinuate, proximally concave, length 2.78 mm (2.67, 2.89); ventral margin length 1.78 mm (1.56, 2.00); metatibial posterodorsal margin length 3.12 mm (3.04, 3.19); metabasitarsus characteristic of <italic><tp:taxon-name>Alloglossura</tp:taxon-name></italic> females (trapezoidal with narrower and straight distal margin) (<xref ref-type="fig" rid="F1">Fig. 2</xref>), length 1.56 mm (1.48, 1.63), maximum width 0.72 mm (0.70, 0.74). Forewing length 8.04 mm (7.78, 8.30); hind wing with 17–20 hamuli. Maximum metasomal width 4.26 mm (4.22, 4.30).</p><fig id="F1" position="float" orientation="portrait"><label>Figures 1–3.</label><caption><p><italic><tp:taxon-name>Euglossa (Alloglossura) gorgonensis</tp:taxon-name></italic> Cheesman, female, red specimen from the Pacific slope of southern Costa Rica. <bold>1</bold> Dorsal habitus <bold>2</bold> Lateral habitus <bold>3</bold> Facial aspect.</p></caption><graphic xmlns:xlink="http://www.w3.org/1999/xlink" xlink:href="ZooKeys-335-113-g001.jpg" position="float" orientation="portrait" xlink:type="simple"/></fig><p><italic>Coloration</italic>. Head green, with noticeable golden–bronzy iridescence all over but accentuated on frontal areas (clypeal disc, and antennal depressions); some blue lights on vertex and lower paraocular areas; clypeal disc with brown coloration as in previously known specimens (i.e. restricted to contiguous areas along upper half of medial ridge) (<xref ref-type="fig" rid="F1">Fig. 3</xref>); mesosoma green, with golden–bronzy iridescence all over, turning reddish on posterior half of mesoscutum, as well as on all mesoscutellar surface; legs green, with golden–bronzy iridescence; metasoma with basal green coloration overtaken by strong golden–reddish iridescence, particularly dominant on dorsal surfaces of terga (<xref ref-type="fig" rid="F1">Figs 1–2</xref>).</p><!--PageBreak--><p><italic><tp:taxon-name>Sculpturing and vestiture</tp:taxon-name></italic>. As described for the known predominantly green specimens (i.e. <xref ref-type="bibr" rid="B11">Hinojosa-Díaz and Engel 2012</xref>).</p></tp:treatment-sec><tp:treatment-sec sec-type="Material examined"><title>Material examined.</title><p>Both female specimens from Costa Rica, labeled as follows: “Specimen’04 # 2251; morphospp: 94 // Tucanes [vertical writing] Costa Rica, Coto <!--PageBreak-->Brus, near San Vito; <named-content xmlns:xlink="http://www.w3.org/1999/xlink" content-type="dwc:verbatimCoordinates" xlink:type="simple">8°49'01.88"N, 82°59'31.02"W</named-content> BG; elev. 1200m; Aug. 2004; aerial netting; B.Brosi, T.Shih, B. Graham IXT 8/25” (1♀) (Emory University); “Practice #94; morphospp: // Santa Clara [near San Vito de Coto Brus, Puntarenas, Costa Rica, <named-content xmlns:xlink="http://www.w3.org/1999/xlink" content-type="dwc:verbatimCoordinates" xlink:type="simple">8°48'23.56"N, 82°58'35.02"W</named-content>] 7/9; FISH Int // c.f. Euglossa; gorgonensis // Collected outside of sampling; regime; morphospp #: 94 [captured in the middle of a 3–Ha forest fragment using a Van Someren trap baited with rotten fish, on 9-July-2004]“(1♀) (SEMC).</p></tp:treatment-sec><ref-list><ref id="B11"><mixed-citation xmlns:xlink="http://www.w3.org/1999/xlink" xlink:type="simple"><person-group><name name-style="western"><surname>Hinojosa-Díaz</surname><given-names>IA</given-names></name><name name-style="western"><surname>Engel</surname><given-names>MS</given-names></name></person-group> (<year>2012</year>) <article-title><italic>Alloglossura</italic>, a new subgenus of the orchid bee genus <italic>Euglossa</italic> (Hymenoptera: Apidae), with a review of the included species.</article-title><source>Scientific Papers Natural History Museum The University of Kansas</source><volume>45</volume>: <fpage>1</fpage>-<lpage>37</lpage>.</mixed-citation></ref></ref-list></tp:taxon-treatment>
